# Supplementary material for: ﻿Taxonomic novelties in Haplopappus (Asteraceae, Astereae) from Chile
Source: PhytoKeys. 2024 Jan 29;237:201–18. doi: 10.3897/phytokeys.237.114461 (PMC10843891; doi:10.3897/phytokeys.237.114461)
Supplement: XML Treatment for Haplopappus colliguayensis [file phytokeys.237.114461-treatment1.xml]

<!DOCTYPE tp:taxon-treatment
  PUBLIC "-//TaxonX//DTD Taxonomic Treatment Publishing DTD v0 20100105//EN" "tax-treatment-NSO.dtd">
<tp:taxon-treatment xmlns:tp="http://www.plazi.org/taxpub"><tp:treatment-meta><kwd-group><label>Taxon classification</label><kwd>
              <named-content content-type="kingdom">Plantae</named-content>
            </kwd><kwd>
              <named-content content-type="order">Asterales</named-content>
            </kwd><kwd>
              <named-content content-type="family">Asteraceae</named-content>
            </kwd></kwd-group><mixed-citation publication-type="journal"><person-group><name><surname>García</surname><given-names>Nicolás</given-names></name><name><surname>Cádiz-Véliz</surname><given-names>Arón</given-names></name><name><surname>Villalobos</surname><given-names>Macarena</given-names></name><name><surname>Morales</surname><given-names>Vanezza</given-names></name></person-group><article-title>﻿Taxonomic novelties in <italic><tp:taxon-name><tp:taxon-name-part taxon-name-part-type="genus" reg="Haplopappus">Haplopappus</tp:taxon-name-part></tp:taxon-name></italic> (<tp:taxon-name><tp:taxon-name-part taxon-name-part-type="family">Asteraceae</tp:taxon-name-part></tp:taxon-name>, <tp:taxon-name><tp:taxon-name-part taxon-name-part-type="tribe">Astereae</tp:taxon-name-part></tp:taxon-name>) from Chile</article-title><source>PhytoKeys</source><day>29</day><month>01</month><year>2024</year><volume>237</volume><fpage>201</fpage><lpage>218</lpage><pub-id pub-id-type="doi">10.3897/phytokeys.237.114461</pub-id></mixed-citation></tp:treatment-meta><tp:nomenclature><label>﻿</label><tp:taxon-name>
            <object-id xmlns:xlink="http://www.w3.org/1999/xlink" content-type="arpha" xlink:type="simple">5118D427-B108-56BE-BED7-CD1A360BCEDB</object-id>
            <tp:taxon-name-part taxon-name-part-type="genus" reg="Haplopappus">Haplopappus</tp:taxon-name-part>
            <tp:taxon-name-part taxon-name-part-type="species" reg="colliguayensis">colliguayensis</tp:taxon-name-part>
            <object-id xmlns:xlink="http://www.w3.org/1999/xlink" content-type="ipni" xlink:type="simple">urn:lsid:ipni.org:names:77335209-1</object-id>
          </tp:taxon-name><tp:taxon-authority>M.A.Villalobos, V.Morales &amp; Nic.García</tp:taxon-authority><tp:taxon-status xmlns:xlink="http://www.w3.org/1999/xlink" xlink:type="simple">sp. nov.</tp:taxon-status><xref ref-type="fig" rid="F2">Figs 2</xref><xref ref-type="fig" rid="F3">, 3</xref></tp:nomenclature><tp:treatment-sec sec-type="diagnosis" id="SECID0EBLAC"><title>Diagnosis.</title><p><italic><tp:taxon-name><tp:taxon-name-part taxon-name-part-type="genus" reg="Haplopappus">Haplopappus</tp:taxon-name-part><tp:taxon-name-part taxon-name-part-type="species" reg="colliguayensis">colliguayensis</tp:taxon-name-part></tp:taxon-name></italic> is similar to <italic><tp:taxon-name><tp:taxon-name-part taxon-name-part-type="genus" reg="Haplopappus">H.</tp:taxon-name-part><tp:taxon-name-part taxon-name-part-type="species" reg="undulatus">undulatus</tp:taxon-name-part></tp:taxon-name></italic> Klingenb., but differs from the latter by its stems with capitate glands and multicellular flagelliform trichomes (vs. sessile glands), leaves oblong to lanceolate (vs. obovate to oblanceolate), leaf margins flat, entire to shortly dentate with up to 5 teeth per side (vs. margins undulate, conspicuously dentate to serrate with 5–9 teeth per side), and paniculiform synflorescences with two or more capitula (vs. solitary capitulum).</p></tp:treatment-sec><tp:treatment-sec sec-type="material" id="SECID0E4LAC"><title>Type.</title><p>Chile. Región de Valparaíso: Provincia de Marga Marga, Comuna de Quilpué, Colliguay, cerro La Chapa, 957 m a.s.l., <named-content xmlns:xlink="http://www.w3.org/1999/xlink" content-type="dwc:verbatimCoordinates" xlink:type="simple"><named-content content-type="geo-json" specific-use="{&#34;type&#34;:&#34;Point&#34;,&#34;coordinates&#34;:[-71.131667,-33.153611]}" id="NCID0EGMAC" xlink:type="simple">33°9'13"S, 71°7'54"W</named-content></named-content>, 27 February 2023, <italic>N. García, M.A. Villalobos, V. Morales, A. Cádiz-Véliz, S. Olfos &amp; O. Ovalle 6783</italic> (holotype: EIF 17304!; isotypes: CONC!, JBN!, SGO!, SI!, VALPL!).</p></tp:treatment-sec><tp:treatment-sec sec-type="description" id="SECID0ENMAC"><title>Description.</title><p>Shrubs 0.4–0.8 m high, 0.1–0.3 m in diameter, ascending to erect, aromatic. Branching at base, some branches dry or with dry leaves and leaf scars on proximal half, leaves green towards the middle and distal portion of branches. Stems slightly corrugated, coppery, densely covered by minute capitate glandular trichomes and scattered multicellular flagelliform (2.0 mm) trichomes (same indumentum up to the peduncles). Leaves (0.5–)1.5–2.5(–4.0) × (0.1–)0.3–0.6(–1.0) cm; laminae oblong to lanceolate, gradually reduced in size towards the tip of branches, usually around five times as long as wide; bases cordate to obtuse; apices acute to acuminate, mucronate; margins entire to irregularly dentate, teeth 0.2–2 × 0.5–1.0 mm at the base, mucronate, (0–)1–3(–5) teeth on each side; leaves densely covered by short capitate glandular trichomes, multicellular, 0.25 mm long, and scattered subulate eglandular trichomes and flagelliform trichomes, membranous-papery to coriaceous, simple, sessile, alternate; venation with a dominant midvein and 2–4 basal secondary veins running more or less parallel to it, forming an arch with upper secondaries, overall reticulate due to tertiary veins. Capitula radiate, heterogamous, usually the apices of the main axis and (1–)2–5(–8) short secondary ramifications carry a single capitulum each, less frequently solitary on the main axis or up to 2 capitula per secondary branch, within a paniculiform synflorescence (paniculodium <italic>sensu</italic><xref ref-type="bibr" rid="B16">Klingenberg 2007</xref>), that tends to take the aspect of a pseudoraceme. Peduncles up to 6 mm long or obsolete due to leaves growing up to the capitulum. Involucres 8–11 × 6–10 mm, campanulate to cylindrical. Phyllaries spirally arranged in 6–7 series, covered by short capitate glandular trichomes, border erose, mucronate; external series 2.0–2.5 × 0.5 mm at its widest, linear, mostly green (parenchymatous), sclerenchymatous basally, distal half to two thirds reflexed 30–45°, acute; intermediate series 4–6 × 0.6 mm at its widest, linear, green and reflexed 30–45° on distal half, acute, sclerenchymatous on proximal half; internal series 6.5–7 × 0.9 mm across the middle area, linear, apices straight or shortly reflexed, acute, parenchymatous on distal third, sclerenchymatous elsewhere, margins and below hyaline. Receptacles flat, epaleate, alveolate. True ray florets with tubular portion 4.0 × 0.3 mm and limbs 7.5 × 2.7 mm at its widest, with 4(–6) marked veins, both lateral bifurcating around the middle portion, ending in 2–3 small apical teeth, glabrous, 13–17 per capitulum, pistillate, corollas saffron (yellow-orange), zygomorphic, tubular portion covered with short, multicellular eglandular trichomes, becoming denser towards the throat; styles 4 mm long, divided asymmetrically into two branches; ovaries 1.5 × 0.5 mm, densely strigose. Disk florets 6.5–8.0 × 1.5–1.8 mm at their widest portion, numerous (60–70), perfect, corollas saffron, actinomorphic, infundibuliform, with 5 short lobes, 0.6–0.9 mm deep, edges thickened, shortly papillate; anthers 2.5 mm long; styles 4 mm long, with two style branches, 2.5 mm long each, papillate border on proximal half, differentiated distal half with multicellular collecting trichomes, apical triangular portion papillate; ovaries 1.5–2.5 × ~0.8 mm, densely strigose. Cypselae: achenes 4.0–4.5 × 0.8–1.2 mm, oblong-lanceolate, slightly flattened, asymmetrical, ribbed, only two lateral ribs prominent, covered by white, multicellular, stiff trichomes, 0.5–1 mm long, appressed or slanted up to 45° relative to the exocarp; pappus 3.0–5.5 mm long in ray florets and 3.0–6.0 mm long in disk florets, with numerous bristles (ca. 44), white, persistent, barbellate.</p></tp:treatment-sec><tp:treatment-sec sec-type="distribution" id="SECID0EZMAC"><title>Distribution and habitat.</title><p><italic><tp:taxon-name><tp:taxon-name-part taxon-name-part-type="genus" reg="Haplopappus">Haplopappus</tp:taxon-name-part><tp:taxon-name-part taxon-name-part-type="species" reg="colliguayensis">colliguayensis</tp:taxon-name-part></tp:taxon-name></italic> has been recorded only in the La Chapa hill, Colliguay (~33.1°S; Fig. <xref ref-type="fig" rid="F1">1A</xref>), which is part of the coastal mountain range (<italic>cordillera de la Costa</italic>) between the Aconcagua and Maipo rivers. It inhabits rocky outcrops in south- to southwest-facing positions from the base of the hill (680 m a.s.l.) towards its summit (~1680 m a.s.l.). The surrounding zonal vegetation corresponds to sclerophyllous coastal forest; however, the vegetation associated with the rocky outcrops corresponds to a xerophilous scrub with predominance of <italic><tp:taxon-name><tp:taxon-name-part taxon-name-part-type="genus" reg="Adesmia">Adesmia</tp:taxon-name-part><tp:taxon-name-part taxon-name-part-type="species" reg="pirionii">pirionii</tp:taxon-name-part></tp:taxon-name></italic> I.M.Johnst., <italic><tp:taxon-name><tp:taxon-name-part taxon-name-part-type="genus" reg="Gochnatia">Gochnatia</tp:taxon-name-part><tp:taxon-name-part taxon-name-part-type="species" reg="foliolosa">foliolosa</tp:taxon-name-part></tp:taxon-name></italic> (D.Don) D.Don ex Hook. &amp; Arn., <italic><tp:taxon-name><tp:taxon-name-part taxon-name-part-type="genus" reg="Puya">Puya</tp:taxon-name-part><tp:taxon-name-part taxon-name-part-type="species" reg="coerulea">coerulea</tp:taxon-name-part></tp:taxon-name></italic> Lindl., and <italic><tp:taxon-name><tp:taxon-name-part taxon-name-part-type="genus" reg="Chusquea">Chusquea</tp:taxon-name-part><tp:taxon-name-part taxon-name-part-type="species" reg="cumingii">cumingii</tp:taxon-name-part></tp:taxon-name></italic> Nees.</p><fig id="F1" position="float" orientation="portrait"><object-id xmlns:xlink="http://www.w3.org/1999/xlink" content-type="doi" xlink:type="simple">10.3897/phytokeys.237.114461.figure1</object-id><object-id xmlns:xlink="http://www.w3.org/1999/xlink" content-type="arpha" xlink:type="simple">CF7AE15E-757B-581E-9D75-7126590B5443</object-id><label>Figure 1.</label><caption><p>Distribution of <italic><tp:taxon-name><tp:taxon-name-part taxon-name-part-type="genus" reg="Haplopappus">Haplopappus</tp:taxon-name-part></tp:taxon-name></italic> in central Chile <bold>A</bold><italic><tp:taxon-name><tp:taxon-name-part taxon-name-part-type="genus" reg="Haplopappus">H.</tp:taxon-name-part><tp:taxon-name-part taxon-name-part-type="species" reg="colliguayensis">colliguayensis</tp:taxon-name-part></tp:taxon-name></italic> (red dot), <italic><tp:taxon-name><tp:taxon-name-part taxon-name-part-type="genus" reg="Haplopappus">H.</tp:taxon-name-part><tp:taxon-name-part taxon-name-part-type="species" reg="undulatus">undulatus</tp:taxon-name-part></tp:taxon-name></italic> (blue dots) <bold>B</bold><italic><tp:taxon-name><tp:taxon-name-part taxon-name-part-type="genus" reg="Haplopappus">H.</tp:taxon-name-part><tp:taxon-name-part taxon-name-part-type="species" reg="teillieri">teillieri</tp:taxon-name-part></tp:taxon-name></italic> (red dots), <italic><tp:taxon-name><tp:taxon-name-part taxon-name-part-type="genus" reg="Haplopappus">H.</tp:taxon-name-part><tp:taxon-name-part taxon-name-part-type="species" reg="integerrimus">integerrimus</tp:taxon-name-part></tp:taxon-name></italic> (blue dots), <italic><tp:taxon-name><tp:taxon-name-part taxon-name-part-type="genus" reg="Haplopappus">H.</tp:taxon-name-part><tp:taxon-name-part taxon-name-part-type="species" reg="punctatus">punctatus</tp:taxon-name-part></tp:taxon-name></italic> (orange dots) <bold>C</bold><italic><tp:taxon-name><tp:taxon-name-part taxon-name-part-type="genus" reg="Haplopappus">H.</tp:taxon-name-part><tp:taxon-name-part taxon-name-part-type="species" reg="kingii">kingii</tp:taxon-name-part></tp:taxon-name></italic> (red dots), <italic><tp:taxon-name><tp:taxon-name-part taxon-name-part-type="genus" reg="Haplopappus">H.</tp:taxon-name-part><tp:taxon-name-part taxon-name-part-type="species" reg="parvifolius">parvifolius</tp:taxon-name-part></tp:taxon-name></italic> (green dots), <italic><tp:taxon-name><tp:taxon-name-part taxon-name-part-type="genus" reg="Haplopappus">H.</tp:taxon-name-part><tp:taxon-name-part taxon-name-part-type="species" reg="remyanus">remyanus</tp:taxon-name-part></tp:taxon-name></italic> (blue dots), <italic><tp:taxon-name><tp:taxon-name-part taxon-name-part-type="genus" reg="Haplopappus">H.</tp:taxon-name-part><tp:taxon-name-part taxon-name-part-type="species" reg="retinervius">retinervius</tp:taxon-name-part></tp:taxon-name></italic> (orange dots).</p></caption><graphic xmlns:xlink="http://www.w3.org/1999/xlink" xlink:href="phytokeys-237-201_article-114461__-g001.jpg" position="float" orientation="portrait" xlink:type="simple" id="oo_974153.jpg"><uri content-type="original_file" xlink:type="simple">https://binary.pensoft.net/fig/974153</uri></graphic></fig></tp:treatment-sec><tp:treatment-sec sec-type="etymology" id="SECID0E1CAE"><title>Etymology.</title><p>The specific epithet refers to Colliguay, a locality situated to the south of the city of Quilpué in the Valparaíso Region of Chile.</p><fig id="F2" position="float" orientation="portrait"><object-id xmlns:xlink="http://www.w3.org/1999/xlink" content-type="doi" xlink:type="simple">10.3897/phytokeys.237.114461.figure2</object-id><object-id xmlns:xlink="http://www.w3.org/1999/xlink" content-type="arpha" xlink:type="simple">717922C2-5446-5E83-8338-6043754C627C</object-id><label>Figure 2.</label><caption><p><italic><tp:taxon-name><tp:taxon-name-part taxon-name-part-type="genus" reg="Haplopappus">Haplopappus</tp:taxon-name-part><tp:taxon-name-part taxon-name-part-type="species" reg="colliguayensis">colliguayensis</tp:taxon-name-part></tp:taxon-name></italic> M.A.Villalobos, V.Morales &amp; Nic.García <bold>A</bold> habit <bold>B</bold> capitulum <bold>C</bold> flowering branch, inset shows glandular pubescence on stem <bold>D</bold> style and asymmetrical stigmatic branches of true ray florets <bold>E</bold> true ray floret <bold>F</bold> disk floret <bold>G</bold> style and stigmatic branches of disk floret <bold>H</bold> achene <bold>I</bold> series of phyllaries <bold>J</bold> leaves (“bracts”) subtending capitula <bold>K</bold> leaf. Drawn by Daniel Martinez Piña from <italic>N. García et al. 6783</italic>, 6785.</p></caption><graphic xmlns:xlink="http://www.w3.org/1999/xlink" xlink:href="phytokeys-237-201_article-114461__-g002.jpg" position="float" orientation="portrait" xlink:type="simple" id="oo_974154.jpg"><uri content-type="original_file" xlink:type="simple">https://binary.pensoft.net/fig/974154</uri></graphic></fig></tp:treatment-sec><tp:treatment-sec sec-type="phenology" id="SECID0EPEAE"><title>Phenology.</title><p>This species has been recorded flowering in February, but the period probably extends between January and March. Fruits have been recorded between February and April.</p><fig id="F3" position="float" orientation="portrait"><object-id xmlns:xlink="http://www.w3.org/1999/xlink" content-type="doi" xlink:type="simple">10.3897/phytokeys.237.114461.figure3</object-id><object-id xmlns:xlink="http://www.w3.org/1999/xlink" content-type="arpha" xlink:type="simple">A29FBEFA-3999-53DF-926F-D050055A561C</object-id><label>Figure 3.</label><caption><p><italic><tp:taxon-name><tp:taxon-name-part taxon-name-part-type="genus" reg="Haplopappus">Haplopappus</tp:taxon-name-part><tp:taxon-name-part taxon-name-part-type="species" reg="colliguayensis">colliguayensis</tp:taxon-name-part></tp:taxon-name></italic> M.A.Villalobos, V.Morales &amp; Nic.García <bold>A</bold> habitat <bold>B</bold> habit <bold>C, D</bold> detail of stem and leaves <bold>E</bold> fruiting capitula <bold>F</bold> flowering branch showing paniculiform synflorescence <bold>G</bold> immature capitulum <bold>H</bold> capitulum, side view <bold>I</bold> capitulum, top view. Photographs by Arón Cádiz-Véliz (<bold>A, C–E, G–I</bold>), Macarena Villalobos (<bold>B</bold>), Nicolás García (<bold>F</bold>).</p></caption><graphic xmlns:xlink="http://www.w3.org/1999/xlink" xlink:href="phytokeys-237-201_article-114461__-g003.jpg" position="float" orientation="portrait" xlink:type="simple" id="oo_974155.jpg"><uri content-type="original_file" xlink:type="simple">https://binary.pensoft.net/fig/974155</uri></graphic></fig></tp:treatment-sec><tp:treatment-sec sec-type="conservation status" id="SECID0ECGAE"><title>Conservation status.</title><p>According to <xref ref-type="bibr" rid="B15">IUCN (2022)</xref>, <italic><tp:taxon-name><tp:taxon-name-part taxon-name-part-type="genus" reg="Haplopappus">Haplopappus</tp:taxon-name-part><tp:taxon-name-part taxon-name-part-type="species" reg="colliguayensis">colliguayensis</tp:taxon-name-part></tp:taxon-name></italic> can be considered as Critically Endangered (<abbrev xmlns:xlink="http://www.w3.org/1999/xlink" xlink:title="Critically Endangered" id="ABBRID0EXGAE" xlink:type="simple">CR</abbrev>) according to criteria B2ab(iii, v), because its Area of Occupancy (<abbrev xmlns:xlink="http://www.w3.org/1999/xlink" xlink:title="Area of Occupancy" id="ABBRID0E2GAE" xlink:type="simple">AOO</abbrev>) is &lt;10 km<sup>2</sup> (4 km<sup>2</sup>). The criterion “a” was selected because it is known from a single locality. Although it is estimated that the only known population maintains around 1,000 individuals, all of them grow concentrated in a reduced area, which is susceptible to be affected by natural catastrophes or anthropogenic interventions (e.g., fires, droughts). The criterion “b(iii)” was selected because there is an inferred and projected decline in the extent and the quality of the habitat, given projected replacement of the vegetation due to climate change and the high probability of fire occurrence in the area where the species inhabits. According to <xref ref-type="bibr" rid="B19">MMA (2023b)</xref>, the climate scenarios for 2050 predict an increase in temperature (of 1–2 °C) and a decrease in precipitation (~60–80 mm) in the county of Quilpué, where the species has been recorded. The predicted changes in precipitation allowed to classify this area under high risk of loss of flora (<xref ref-type="bibr" rid="B18">MMA 2023a</xref>). Moreover, the region of Valparaíso is one of the Chilean regions that has experienced one of the highest numbers of fires and its burned area was extensive between 1985–2018 (<xref ref-type="bibr" rid="B13">González et al. 2020</xref>). As a proof of this risk, a major fire that consumed 10 km<sup>2</sup> in December of 2022, affected a valley contiguous to Colliguay and reached only 2 km away from the location of <italic><tp:taxon-name><tp:taxon-name-part taxon-name-part-type="genus" reg="Haplopappus">H.</tp:taxon-name-part><tp:taxon-name-part taxon-name-part-type="species" reg="colliguayensis">colliguayensis</tp:taxon-name-part></tp:taxon-name></italic>. The persistence of this trend with the probability of such future events in La Chapa hill would generate a decrease in the number of mature individuals, affecting the persistence of the species (criterion “b(v)”).</p></tp:treatment-sec><tp:treatment-sec sec-type="material" id="SECID0E3HAE"><title>Additional specimens examined</title><p><bold>(paratypes).</bold> Chile. Región de Valparaíso: Provincia de Marga-Marga, Comuna de Quilpué, Colliguay, cerro La Chapa, 680 m a.s.l., 17 April 2019, <italic>N. García, M.A. Villalobos &amp; N. Godoy 5561</italic> (EIF); 679 m a.s.l., 15 October 2019, <italic>M.A. Villalobos &amp; J.P. Madriaga 111</italic> (EIF, SGO); 1047 m a.s.l., 10 December 2019, <italic>M.A. Villalobos, V. Farías &amp; P. Villalobos 154</italic> (EIF, SGO, CONC); 1675 m a.s.l., 27 December 2019, <italic>N. García, M.A. Villalobos &amp; V. Villablanca 5720</italic> (EIF); 735 m a.s.l., 27 February 2023, <italic>N. García, M.A. Villalobos, V. Morales, A. Cádiz-Véliz, S. Olfos, O. Ovalle 6785</italic> (EIF, SGO).</p></tp:treatment-sec><tp:treatment-sec sec-type="Taxonomic notes" id="SECID0EOIAE"><title>Taxonomic notes.</title><p>Given its phyllaries acute, bracts up to the capitula similar to the cauline leaves, and peduncles not distinctly different from the twigs, <italic><tp:taxon-name><tp:taxon-name-part taxon-name-part-type="genus" reg="Haplopappus">H.</tp:taxon-name-part><tp:taxon-name-part taxon-name-part-type="species" reg="colliguayensis">colliguayensis</tp:taxon-name-part></tp:taxon-name></italic> can be assigned to <tp:taxon-name><tp:taxon-name-part taxon-name-part-type="genus" reg="Haplopappus">H.</tp:taxon-name-part><tp:taxon-name-part taxon-name-part-type="infraspecific-rank">sect.</tp:taxon-name-part><tp:taxon-name-part taxon-name-part-type="section" reg="Grindelioidae">Grindelioidae</tp:taxon-name-part></tp:taxon-name> Klingenb. (<xref ref-type="bibr" rid="B16">Klingenberg 2007</xref>). The new species most closely resembles <italic><tp:taxon-name><tp:taxon-name-part taxon-name-part-type="genus" reg="Haplopappus">H.</tp:taxon-name-part><tp:taxon-name-part taxon-name-part-type="species" reg="undulatus">undulatus</tp:taxon-name-part></tp:taxon-name></italic>, but differs in characters mentioned in the diagnosis and in its distribution restricted to xerophilous/rupiculous scrub in the coastal range, in contrast to the latter which is found in high-montane (i.e., alpine) scrub in the main Andes mountain range between the Valparaíso and O’Higgins regions (Fig. <xref ref-type="fig" rid="F1">1A</xref>). <italic><tp:taxon-name><tp:taxon-name-part taxon-name-part-type="genus" reg="Haplopappus">Haplopappus</tp:taxon-name-part><tp:taxon-name-part taxon-name-part-type="species" reg="colliguayensis">colliguayensis</tp:taxon-name-part></tp:taxon-name></italic> can also be compared to <italic><tp:taxon-name><tp:taxon-name-part taxon-name-part-type="genus" reg="Haplopappus">H.</tp:taxon-name-part><tp:taxon-name-part taxon-name-part-type="species" reg="grindelioides">grindelioides</tp:taxon-name-part></tp:taxon-name></italic> (Less.) DC., which besides having a much southern distribution between the Maule and Los Ríos regions (vs. Valparaíso Region), also has solitary capitula (vs. paniculiform synflorescence with two or more capitula), stems tomentose (vs. glandulose), and outer series of phyllaries 1.7–2 mm wide (vs. 0.5 mm wide) (<xref ref-type="bibr" rid="B16">Klingenberg 2007</xref>).</p></tp:treatment-sec><ref-list><ref id="B16"><mixed-citation xmlns:xlink="http://www.w3.org/1999/xlink" xlink:type="simple"><person-group><name name-style="western"><surname>Klingenberg</surname><given-names>L</given-names></name></person-group> (<year>2007</year>) <article-title>Monographie der südamerikanischen Gattungen <italic><tp:taxon-name><tp:taxon-name-part taxon-name-part-type="genus">Haplopappus</tp:taxon-name-part></tp:taxon-name></italic> Cass. und <italic><tp:taxon-name><tp:taxon-name-part taxon-name-part-type="genus">Notopappus</tp:taxon-name-part></tp:taxon-name></italic> L. Klingenberg (<tp:taxon-name><tp:taxon-name-part taxon-name-part-type="family">Asteraceae</tp:taxon-name-part></tp:taxon-name> – <tp:taxon-name><tp:taxon-name-part taxon-name-part-type="tribe">Astereae</tp:taxon-name-part></tp:taxon-name>).</article-title><source>Bibliotheca Botanica</source><volume>157</volume>: <fpage>1</fpage>–<lpage>331</lpage>.</mixed-citation></ref><ref id="B15"><mixed-citation xmlns:xlink="http://www.w3.org/1999/xlink" xlink:type="simple">IUCN [International Union for Conservation of Nature] (<year>2022</year>) Guidelines for Using the IUCN Red List Categories and Criteria. Version 15.1. Prepared by the Standards and Petitions Committee. <ext-link xlink:href="https://www.iucnredlist.org/documents/RedListGuidelines.pdf" ext-link-type="uri" xlink:type="simple">https://www.iucnredlist.org/documents/RedListGuidelines.pdf</ext-link></mixed-citation></ref><ref id="B19"><mixed-citation xmlns:xlink="http://www.w3.org/1999/xlink" xlink:type="simple">MMA [Ministerio del Medio Ambiente Chile] (<year>2023b</year>) Base Digital del Clima. <ext-link xlink:href="http://basedigitaldelclima.mma.gob.cl/" ext-link-type="uri" xlink:type="simple">http://basedigitaldelclima.mma.gob.cl/</ext-link> [Accessed 29.06.2023]</mixed-citation></ref><ref id="B18"><mixed-citation xmlns:xlink="http://www.w3.org/1999/xlink" xlink:type="simple">MMA [Ministerio del Medio Ambiente Chile] (<year>2023a</year>) ARClim: Atlas de riesgos climáticos. <ext-link xlink:href="https://arclim.mma.gob.cl//" ext-link-type="uri" xlink:type="simple">https://arclim.mma.gob.cl//</ext-link> [Accessed 20.08.2023]</mixed-citation></ref><ref id="B13"><mixed-citation xmlns:xlink="http://www.w3.org/1999/xlink" xlink:type="simple"><person-group><name name-style="western"><surname>González</surname><given-names>ME</given-names></name><name name-style="western"><surname>Sapiains</surname><given-names>R</given-names></name><name name-style="western"><surname>Gómez-González</surname><given-names>S</given-names></name><name name-style="western"><surname>Garreaud</surname><given-names>R</given-names></name><name name-style="western"><surname>Miranda</surname><given-names>A</given-names></name><name name-style="western"><surname>Galleguillos</surname><given-names>M</given-names></name><name name-style="western"><surname>Jacques</surname><given-names>M</given-names></name><name name-style="western"><surname>Pauchard</surname><given-names>A</given-names></name><name name-style="western"><surname>Hoyos</surname><given-names>J</given-names></name><name name-style="western"><surname>Cordero</surname><given-names>L</given-names></name><name name-style="western"><surname>Vásquez</surname><given-names>F</given-names></name><name name-style="western"><surname>Lara</surname><given-names>A</given-names></name><name name-style="western"><surname>Aldunce</surname><given-names>P</given-names></name><name name-style="western"><surname>Delgado</surname><given-names>V</given-names></name><name name-style="western"><surname>Arriagada</surname><given-names>R</given-names></name><name name-style="western"><surname>Ugarte</surname><given-names>AM</given-names></name><name name-style="western"><surname>Sepúlveda</surname><given-names>A</given-names></name><name name-style="western"><surname>Farías</surname><given-names>L</given-names></name><name name-style="western"><surname>García</surname><given-names>R</given-names></name><name name-style="western"><surname>Rondanelli</surname><given-names>RJ</given-names></name><name name-style="western"><surname>Ponce</surname><given-names>R</given-names></name><name name-style="western"><surname>Vargas</surname><given-names>F</given-names></name><name name-style="western"><surname>Rojas</surname><given-names>M</given-names></name><name name-style="western"><surname>Boisier</surname><given-names>JP</given-names></name><name name-style="western"><surname>Carrasco</surname><given-names>C</given-names></name><name name-style="western"><surname>Little</surname><given-names>C</given-names></name><name name-style="western"><surname>Osses</surname><given-names>M</given-names></name><name name-style="western"><surname>Zamorano</surname><given-names>C</given-names></name><name name-style="western"><surname>Díaz-Hormazábal</surname><given-names>I</given-names></name><name name-style="western"><surname>Ceballos</surname><given-names>A</given-names></name><name name-style="western"><surname>Guerra</surname><given-names>E</given-names></name><name name-style="western"><surname>Moncada</surname><given-names>M</given-names></name><name name-style="western"><surname>Castillo</surname><given-names>I</given-names></name></person-group> (<year>2020</year>) <source>Incendios forestales en Chile: Causas, impactos y resiliencia.</source><publisher-name>Center of Climate and Resilience Research (CR)2</publisher-name>, <publisher-loc>Universidad de Chile, Universidad de Concepción, Universidad Austral de Chile</publisher-loc>, <size units="page">84 pp</size>. <ext-link xlink:href="http://www.cr2.cl/wp-content/uploads/2020/01/Informe-CR2-IncendiosforestalesenChile.pdf" ext-link-type="uri" xlink:type="simple">http://www.cr2.cl/wp-content/uploads/2020/01/Informe-CR2-IncendiosforestalesenChile.pdf</ext-link></mixed-citation></ref></ref-list></tp:taxon-treatment>
