# Supplementary material for: ﻿Taxonomic novelties in Haplopappus (Asteraceae, Astereae) from Chile
Source: PhytoKeys. 2024 Jan 29;237:201–18. doi: 10.3897/phytokeys.237.114461 (PMC10843891; doi:10.3897/phytokeys.237.114461)
Supplement: XML Treatment for Haplopappus kingii [file phytokeys.237.114461-treatment3.xml]

<!DOCTYPE tp:taxon-treatment
  PUBLIC "-//TaxonX//DTD Taxonomic Treatment Publishing DTD v0 20100105//EN" "tax-treatment-NSO.dtd">
<tp:taxon-treatment xmlns:tp="http://www.plazi.org/taxpub"><tp:treatment-meta><kwd-group><label>Taxon classification</label><kwd>
              <named-content content-type="kingdom">Plantae</named-content>
            </kwd><kwd>
              <named-content content-type="order">Asterales</named-content>
            </kwd><kwd>
              <named-content content-type="family">Asteraceae</named-content>
            </kwd></kwd-group><mixed-citation publication-type="journal"><person-group><name><surname>García</surname><given-names>Nicolás</given-names></name><name><surname>Cádiz-Véliz</surname><given-names>Arón</given-names></name><name><surname>Villalobos</surname><given-names>Macarena</given-names></name><name><surname>Morales</surname><given-names>Vanezza</given-names></name></person-group><article-title>﻿Taxonomic novelties in <italic><tp:taxon-name><tp:taxon-name-part taxon-name-part-type="genus" reg="Haplopappus">Haplopappus</tp:taxon-name-part></tp:taxon-name></italic> (<tp:taxon-name><tp:taxon-name-part taxon-name-part-type="family">Asteraceae</tp:taxon-name-part></tp:taxon-name>, <tp:taxon-name><tp:taxon-name-part taxon-name-part-type="tribe">Astereae</tp:taxon-name-part></tp:taxon-name>) from Chile</article-title><source>PhytoKeys</source><day>29</day><month>01</month><year>2024</year><volume>237</volume><fpage>201</fpage><lpage>218</lpage><pub-id pub-id-type="doi">10.3897/phytokeys.237.114461</pub-id></mixed-citation></tp:treatment-meta><tp:nomenclature><label>﻿</label><tp:taxon-name>
            <object-id xmlns:xlink="http://www.w3.org/1999/xlink" content-type="arpha" xlink:type="simple">B85F8311-F155-523F-A104-132B8A4B20D7</object-id>
            <tp:taxon-name-part taxon-name-part-type="genus" reg="Haplopappus">Haplopappus</tp:taxon-name-part>
            <tp:taxon-name-part taxon-name-part-type="species" reg="kingii">kingii</tp:taxon-name-part>
          </tp:taxon-name><tp:taxon-authority>(Phil.) Reiche, Anales Univ. Chile 109: 41. 1901, as “ kingi”</tp:taxon-authority><xref ref-type="fig" rid="F6">Figs 6</xref><xref ref-type="fig" rid="F7">, 7</xref><tp:nomenclature-citation-list><tp:nomenclature-citation><tp:taxon-name>
                <tp:taxon-name-part taxon-name-part-type="genus" reg="Haplodiscus">Haplodiscus</tp:taxon-name-part>
                <tp:taxon-name-part taxon-name-part-type="species" reg="kingii">kingii</tp:taxon-name-part>
              </tp:taxon-name><comment>Phil., Anales Univ. Chile 87: 615. 1894, as “<italic>kingi</italic>”.</comment></tp:nomenclature-citation></tp:nomenclature-citation-list></tp:nomenclature><tp:treatment-sec sec-type="material" id="SECID0ES1AE"><title>Type.</title><p>Chile. Región de Atacama: Provincia de Huasco, Carrizal, 1885, <italic>T. King 62</italic> (holotype: SGO! [SGO000005614]; isotype: E! [E00253112]).</p><fig id="F6" position="float" orientation="portrait"><object-id xmlns:xlink="http://www.w3.org/1999/xlink" content-type="doi" xlink:type="simple">10.3897/phytokeys.237.114461.figure6</object-id><object-id xmlns:xlink="http://www.w3.org/1999/xlink" content-type="arpha" xlink:type="simple">D49F8C30-7A3B-56CF-93C1-32956EA03359</object-id><label>Figure 6.</label><caption><p><italic><tp:taxon-name><tp:taxon-name-part taxon-name-part-type="genus" reg="Haplopappus">Haplopappus</tp:taxon-name-part><tp:taxon-name-part taxon-name-part-type="species" reg="kingii">kingii</tp:taxon-name-part></tp:taxon-name></italic> (Phil.) Reiche <bold>A, B</bold> habit <bold>C</bold> flowering branch <bold>D, E</bold> detail of the abaxial and adaxial face of leaves, respectively, showing the characteristic hispid pubescence <bold>F</bold> branch showing several sessile capitula, fascicles of leaves and hispid stem. All photographs by Philippe Dandois.</p></caption><graphic xmlns:xlink="http://www.w3.org/1999/xlink" xlink:href="phytokeys-237-201_article-114461__-g006.jpg" position="float" orientation="portrait" xlink:type="simple" id="oo_974158.jpg"><uri content-type="original_file" xlink:type="simple">https://binary.pensoft.net/fig/974158</uri></graphic></fig></tp:treatment-sec><tp:treatment-sec sec-type="description" id="SECID0E12AE"><title>Description.</title><p>Shrubs, ascending to erect, aromatic. Branching unknown. Stems slightly corrugated, coppery to yellowish, sparsely covered by minute stiff and bulbous trichomes (&lt;0.5 mm) and scattered sessile glands (same indumentum up to the peduncles), glutinous. Leaves (1.0–)1.5–2.6(–3.1) × (0.3–)0.4–1.2(–1.9) cm; laminas oblong to oblanceolate, gradually reduced in size towards the tip of branches, usually around twice as long as they are wide; bases truncate to shortly decurrent; apices acute, rarely obtuse, mucronate; margins strongly dentate, teeth 2.0–3.0 × 1.5–3.0 mm at the base, mucronate, (4–)6–8(–9) teeth on each side; leaves densely covered by minute stiff trichomes, multicellular, 0.2 mm long, and sessile yellowish glands, coriaceous, glutinous, simple, sessile, alternate; venation with a dominant midvein and inconspicuous secondary veins. Capitula discoid, homogamous, usually clustered on short secondary branches, up to 3 capitula per branch, within a paniculiform synflorescence (paniculodium sensu <xref ref-type="bibr" rid="B16">Klingenberg 2007</xref>), that tends to take the aspect of a pseudoraceme. Peduncles obsolete due to leaves growing up to the capitulum, rarely up to 3 mm long. Involucres 10–12 × 9–18 mm, cylindrical. Phyllaries spirally arranged in 7–8 series, hyaline margin from the base to the apex, up to 0.5 mm wide on its widest portion, parenchymatous portion covered by minute sessile glands, mucronate; external series 4.2–5.7 × 1.7–2.5 mm at its widest, oblong to obovate, mostly burgundy (parenchymatous), sclerenchymatous basally, acute; intermediate series 5.4–7.6 × 1.8–2.3 mm at its widest, oblong to oblanceolate, acute, sclerenchymatous on proximal half; internal series 7.7–11.0 × 1.3–2.2 mm across the middle area, linear, apices acute, parenchymatous on distal third, sclerenchymatous elsewhere, margins and below hyaline. Receptacles flat, epaleate, alveolate. Disk florets 6.4–7.0 × 0.6–1.0 mm at their widest portion, numerous (38–61), perfect, corollas pale yellow (on herbarium specimens), actinomorphic, infundibuliform, with 5 short lobes, 0.5–0.8 mm deep, edges thickened, glabrous, rarely shortly papillate; anthers 2.9–3.1 mm long; styles 5.4–6.3 mm long, with two style branches, 1.1–1.9 mm long each, papillate on proximal half, differentiated distal half with multicellular trichomes; ovaries 2.5–3.3 × 0.3–0.7 mm, sparsely hispid. Cypselae: achenes 5.0–6.5 × 2.0 mm, linear, wider towards the middle portion, slightly flattened, asymmetrical, ribbed, only two lateral ribs prominent, hispid; pappus 4.1–9.5 mm long, with numerous bristles (55–61), chestnut to cinnamon, persistent, barbellate.</p><fig id="F7" position="float" orientation="portrait"><object-id xmlns:xlink="http://www.w3.org/1999/xlink" content-type="doi" xlink:type="simple">10.3897/phytokeys.237.114461.figure7</object-id><object-id xmlns:xlink="http://www.w3.org/1999/xlink" content-type="arpha" xlink:type="simple">77C8D702-9699-5CCC-9B60-8A63C152D4A9</object-id><label>Figure 7.</label><caption><p>Type specimens of <italic><tp:taxon-name><tp:taxon-name-part taxon-name-part-type="genus" reg="Haplopappus">Haplopappus</tp:taxon-name-part><tp:taxon-name-part taxon-name-part-type="species" reg="kingii">kingii</tp:taxon-name-part></tp:taxon-name></italic> (Phil.) Reiche <bold>A</bold> SGO000005614 (holotype) <bold>B</bold> E00253112 (isotype).</p></caption><graphic xmlns:xlink="http://www.w3.org/1999/xlink" xlink:href="phytokeys-237-201_article-114461__-g007.jpg" position="float" orientation="portrait" xlink:type="simple" id="oo_974159.jpg"><uri content-type="original_file" xlink:type="simple">https://binary.pensoft.net/fig/974159</uri></graphic></fig></tp:treatment-sec><tp:treatment-sec sec-type="distribution" id="SECID0EA4AE"><title>Distribution and habitat.</title><p>This species is endemic to the Atacama Region in Chile (28°25’–29°05'S), mostly occurring in the middle portions of the Carrizal and Huasco river basins (Fig. <xref ref-type="fig" rid="F1">1C</xref>). It has been registered growing mostly on roadsides in mountainous areas, between 1500–3200 m a.s.l. There is a single record in the coast south of Huasco, which we consider may be an accidental occurrence.</p></tp:treatment-sec><tp:treatment-sec sec-type="etymology" id="SECID0EK4AE"><title>Etymology.</title><p>The specific epithet honours Thomas King, English citizen who collected several specimens in the Atacama Desert during the late 19<sup>th</sup> century.</p></tp:treatment-sec><tp:treatment-sec sec-type="phenology" id="SECID0ES4AE"><title>Phenology.</title><p>Flowering from November to January and fruiting from January to March.</p></tp:treatment-sec><tp:treatment-sec sec-type="conservation status" id="SECID0EX4AE"><title>Conservation status.</title><p><italic><tp:taxon-name><tp:taxon-name-part taxon-name-part-type="genus" reg="Haplopappus">Haplopappus</tp:taxon-name-part><tp:taxon-name-part taxon-name-part-type="species" reg="kingii">kingii</tp:taxon-name-part></tp:taxon-name></italic> is only known from few herbarium specimens and field photographs (P. Dandois, personal communication, 7 July 2023). In accordance with the <xref ref-type="bibr" rid="B15">IUCN (2022)</xref>, the species is known from 12 localities (Fig. <xref ref-type="fig" rid="F1">1C</xref>), presenting an estimated Extent of Occurrence (<abbrev xmlns:xlink="http://www.w3.org/1999/xlink" xlink:title="Extent of Occurrence" id="ABBRID0EQ5AE" xlink:type="simple">EOO</abbrev>) of 7,087 km<sup>2</sup> and Area of Occupancy (<abbrev xmlns:xlink="http://www.w3.org/1999/xlink" xlink:title="Area of Occupancy" id="ABBRID0EW5AE" xlink:type="simple">AOO</abbrev>) of 56 km<sup>2</sup>. Although the estimations of <abbrev xmlns:xlink="http://www.w3.org/1999/xlink" xlink:title="Extent of Occurrence" id="ABBRID0E35AE" xlink:type="simple">EOO</abbrev> and <abbrev xmlns:xlink="http://www.w3.org/1999/xlink" xlink:title="Area of Occupancy" id="ABBRID0EA6AE" xlink:type="simple">AOO</abbrev> reach the values of threatened categories (Vulnerable and Endangered, respectively), there is not much information about the current state of the populations. The lack of these data does not allow us to classify the species under any threatened category. However, it is known that the species inhabits an area affected by the development of mining activities (<xref ref-type="bibr" rid="B27">SONAMI 2023</xref>) and the severe drought in Central Chile, which has produced a shortfall on normal precipitation of about 20–40% between 2010–2014 in the study area (CR2 2015). Moreover, the projections of climate change to 2050 estimate a decrease in precipitation (2–8 mm) and increase in temperature (1.8–2.5 °C) (<xref ref-type="bibr" rid="B19">MMA 2023b</xref>). Consequently, the area where the species is distributed will face a moderate to high risk of the loss of flora given the changes in precipitation (<xref ref-type="bibr" rid="B18">MMA 2023a</xref>). Considering all of the above, we inferred a change in the quality of the habitat of <italic><tp:taxon-name><tp:taxon-name-part taxon-name-part-type="genus" reg="Haplopappus">H.</tp:taxon-name-part><tp:taxon-name-part taxon-name-part-type="species" reg="kingii">kingii</tp:taxon-name-part></tp:taxon-name></italic> but as the number of known localities exceeds thresholds for threatened categories, we propose the species conservation status as Near Threatened (<abbrev xmlns:xlink="http://www.w3.org/1999/xlink" xlink:title="Near Threatened" id="ABBRID0E26AE" xlink:type="simple">NT</abbrev>).</p></tp:treatment-sec><tp:treatment-sec sec-type="material" id="SECID0EAAAG"><title>Additional specimens examined.</title><p><bold>Chile. Región de Atacama</bold>: Provincia de Huasco, El Bronce – Mantos Verdes, 1550 m a.s.l., <named-content xmlns:xlink="http://www.w3.org/1999/xlink" content-type="dwc:verbatimCoordinates" xlink:type="simple"><named-content content-type="geo-json" specific-use="{&#34;type&#34;:&#34;Point&#34;,&#34;coordinates&#34;:[-70.350000,-28.416667]}" id="NCID0ELAAG" xlink:type="simple">28°25'S, 70°21'W</named-content></named-content>, November 2007, <italic>S. Teillier &amp; J. Delaunoy 5566</italic> (CONC 166856); Quebrada Jilguero, crece en quebradas y laderas, abundante, 600 m a.s.l., <named-content xmlns:xlink="http://www.w3.org/1999/xlink" content-type="dwc:verbatimCoordinates" xlink:type="simple"><named-content content-type="geo-json" specific-use="{&#34;type&#34;:&#34;Point&#34;,&#34;coordinates&#34;:[-70.683333,-28.583333]}" id="NCID0EVAAG" xlink:type="simple">28°35'S, 70°41'W</named-content></named-content>, 2 December 2008, <italic>J. Reyes 4802</italic> (ULS); Quebrada La Escoria, precordillera, <named-content xmlns:xlink="http://www.w3.org/1999/xlink" content-type="dwc:verbatimCoordinates" xlink:type="simple"><named-content content-type="geo-json" specific-use="{&#34;type&#34;:&#34;Point&#34;,&#34;coordinates&#34;:[-70.427561,-28.461369]}" id="NCID0E6AAG" xlink:type="simple">28°27'40.93"S, 70°25'39.22"W</named-content></named-content>, 14 March 2013, <italic>G. Mieres s.n.</italic> (CONC 179797); Quebrada El Molle, precordillera, <named-content xmlns:xlink="http://www.w3.org/1999/xlink" content-type="dwc:verbatimCoordinates" xlink:type="simple"><named-content content-type="geo-json" specific-use="{&#34;type&#34;:&#34;Point&#34;,&#34;coordinates&#34;:[-70.346628,-28.518744]}" id="NCID0EJBAG" xlink:type="simple">28°31'7.48"S, 70°20'47.86"W</named-content></named-content>, 11 January 2013, <italic>G. Mieres s.n.</italic> (CONC 179877, EIF 17306); Quebrada La Gloria, precordillera, <named-content xmlns:xlink="http://www.w3.org/1999/xlink" content-type="dwc:verbatimCoordinates" xlink:type="simple"><named-content content-type="geo-json" specific-use="{&#34;type&#34;:&#34;Point&#34;,&#34;coordinates&#34;:[-70.368744,-28.573439]}" id="NCID0ETBAG" xlink:type="simple">28°34'24.38"S, 70°22'7.48"W</named-content></named-content>, 23 August 2012, <italic>G. Mieres s.n.</italic> (CONC 179800); Valle del río Laguna Grande, 2100–3000 m a.s.l., <named-content xmlns:xlink="http://www.w3.org/1999/xlink" content-type="dwc:verbatimCoordinates" xlink:type="simple"><named-content content-type="geo-json" specific-use="{&#34;type&#34;:&#34;Point&#34;,&#34;coordinates&#34;:[-70.000000,-28.816667]}" id="NCID0E4BAG" xlink:type="simple">28°49'S, 70°00'W</named-content></named-content>, 14 February 1981, <italic>M.T. Kalin-Arroyo 81565</italic> (CONC 53397); Río Chollay, crece en ladera y lecho de quebrada, escasa, 2050 m a.s.l., <named-content xmlns:xlink="http://www.w3.org/1999/xlink" content-type="dwc:verbatimCoordinates" xlink:type="simple"><named-content content-type="geo-json" specific-use="{&#34;type&#34;:&#34;Point&#34;,&#34;coordinates&#34;:[-70.133333,-29.083333]}" id="NCID0EHCAG" xlink:type="simple">29°05'S, 70°08'W</named-content></named-content>, 17 January 1994, <italic>G. Arancio et al. 94119</italic> (ULS); Huasco, crece entre rocas, 20 m a.s.l., <named-content xmlns:xlink="http://www.w3.org/1999/xlink" content-type="dwc:verbatimCoordinates" xlink:type="simple"><named-content content-type="geo-json" specific-use="{&#34;type&#34;:&#34;Point&#34;,&#34;coordinates&#34;:[-71.266667,-28.500000]}" id="NCID0ERCAG" xlink:type="simple">28°30'S, 71°16'W</named-content></named-content>, 13 December 2008, <italic>J. Reyes 6260</italic> (ULS).</p></tp:treatment-sec><tp:treatment-sec sec-type="Taxonomic notes" id="SECID0EYCAG"><title>Taxonomic notes.</title><p><italic><tp:taxon-name><tp:taxon-name-part taxon-name-part-type="genus" reg="Haplopappus">Haplopappus</tp:taxon-name-part><tp:taxon-name-part taxon-name-part-type="species" reg="kingii">kingii</tp:taxon-name-part></tp:taxon-name></italic> had been considered a distinct species in treatments of <italic><tp:taxon-name><tp:taxon-name-part taxon-name-part-type="genus" reg="Haplopappus">Haplopappus</tp:taxon-name-part></tp:taxon-name></italic> by <xref ref-type="bibr" rid="B24">Reiche (1902)</xref> and <xref ref-type="bibr" rid="B14">Hall (1928)</xref>. However, <xref ref-type="bibr" rid="B16">Klingenberg (2007)</xref> reduced <italic><tp:taxon-name><tp:taxon-name-part taxon-name-part-type="genus" reg="Haplopappus">H.</tp:taxon-name-part><tp:taxon-name-part taxon-name-part-type="species" reg="kingii">kingii</tp:taxon-name-part></tp:taxon-name></italic> into the synonymy of <italic><tp:taxon-name><tp:taxon-name-part taxon-name-part-type="genus" reg="Haplopappus">H.</tp:taxon-name-part><tp:taxon-name-part taxon-name-part-type="species" reg="remyanus">remyanus</tp:taxon-name-part></tp:taxon-name></italic> in <tp:taxon-name><tp:taxon-name-part taxon-name-part-type="genus" reg="Haplopappus">H.</tp:taxon-name-part><tp:taxon-name-part taxon-name-part-type="infraspecific-rank">sect.</tp:taxon-name-part><tp:taxon-name-part taxon-name-part-type="section" reg="Leiachaenium">Leiachaenium</tp:taxon-name-part></tp:taxon-name> DC., a decision that was followed by the latest catalogue of the vascular flora of Chile (<xref ref-type="bibr" rid="B25">Rodríguez et al. 2018</xref>). <italic><tp:taxon-name><tp:taxon-name-part taxon-name-part-type="genus" reg="Haplopappus">Haplopappus</tp:taxon-name-part><tp:taxon-name-part taxon-name-part-type="species" reg="kingii">kingii</tp:taxon-name-part></tp:taxon-name></italic> can be differentiated from the latter species by its hispid indumentum (vs. glabrous and glutinous), leaves evenly distributed throughout the stem up to the synflorescence (vs. leaves distinctly clustered towards the base of the plant, flowering branches sparsely foliate below the capitula), and outer series of phyllaries 1.7–2.5 mm wide (vs. 2.5–3.0 mm wide).</p><p>However, a close inspection of descriptions and herbarium specimens suggest that <italic><tp:taxon-name><tp:taxon-name-part taxon-name-part-type="genus" reg="Haplopappus">H.</tp:taxon-name-part><tp:taxon-name-part taxon-name-part-type="species" reg="kingii">kingii</tp:taxon-name-part></tp:taxon-name></italic> better fits within <xref ref-type="bibr" rid="B16">Klingenberg’s (2007)</xref><tp:taxon-name><tp:taxon-name-part taxon-name-part-type="genus" reg="Haplopappus">H.</tp:taxon-name-part><tp:taxon-name-part taxon-name-part-type="infraspecific-rank">sect.</tp:taxon-name-part><tp:taxon-name-part taxon-name-part-type="section" reg="Chromochaeta">Chromochaeta</tp:taxon-name-part></tp:taxon-name> DC., where it most closely resembles <italic><tp:taxon-name><tp:taxon-name-part taxon-name-part-type="genus" reg="Haplopappus">H.</tp:taxon-name-part><tp:taxon-name-part taxon-name-part-type="species" reg="parvifolius">parvifolius</tp:taxon-name-part></tp:taxon-name></italic> (DC.) A. Gray and <italic><tp:taxon-name><tp:taxon-name-part taxon-name-part-type="genus" reg="Haplopappus">H.</tp:taxon-name-part><tp:taxon-name-part taxon-name-part-type="species" reg="retinervius">retinervius</tp:taxon-name-part></tp:taxon-name></italic> (Kuntze) Klingenb. <italic><tp:taxon-name><tp:taxon-name-part taxon-name-part-type="genus" reg="Haplopappus">Haplopappus</tp:taxon-name-part><tp:taxon-name-part taxon-name-part-type="species" reg="kingii">kingii</tp:taxon-name-part></tp:taxon-name></italic> differs from both species by its leaves with mostly flat margin (vs. margin undulate) and leaf apex acute (vs. obtuse to rounded). More specifically, <italic><tp:taxon-name><tp:taxon-name-part taxon-name-part-type="genus" reg="Haplopappus">H.</tp:taxon-name-part><tp:taxon-name-part taxon-name-part-type="species" reg="kingii">kingii</tp:taxon-name-part></tp:taxon-name></italic> differs from <italic><tp:taxon-name><tp:taxon-name-part taxon-name-part-type="genus" reg="Haplopappus">H.</tp:taxon-name-part><tp:taxon-name-part taxon-name-part-type="species" reg="parvifolius">parvifolius</tp:taxon-name-part></tp:taxon-name></italic> by its hispid indumentum (vs. glabrous plants), villous achenes (vs. glabrous achenes) and green leaves (vs. glaucous leaves), and from <italic><tp:taxon-name><tp:taxon-name-part taxon-name-part-type="genus" reg="Haplopappus">H.</tp:taxon-name-part><tp:taxon-name-part taxon-name-part-type="species" reg="retinervius">retinervius</tp:taxon-name-part></tp:taxon-name></italic> by its leaves oblong to oblanceolate (vs. broadly obovate to nearly orbicular) and more than 35 florets (vs. less than 30 florets) per capitulum (<xref ref-type="bibr" rid="B16">Klingenberg 2007</xref>).</p><p>In the citation of the type material, we recognize Thomas King as the collector of the sample, which differs from the name mentioned on the protologue, “Georgius King” (<xref ref-type="bibr" rid="B23">Philippi 1894</xref>: 615). The holotype at SGO (Fig. <xref ref-type="fig" rid="F7">7A</xref>) is accompanied by four pieces of paper, each of them with the following information: name of the species (“<italic><tp:taxon-name><tp:taxon-name-part taxon-name-part-type="genus" reg="Pyrrhocoma">Pyrrhocoma</tp:taxon-name-part><tp:taxon-name-part taxon-name-part-type="species" reg="kingii">kingii</tp:taxon-name-part></tp:taxon-name></italic> Ph.”), the name of the collector and the year of collection (“George King 1885”), the locality (“Carrizal”) and what we interpreted as the collection number (“No 62”). On the other hand, the specimen at E (Fig. <xref ref-type="fig" rid="F7">7B</xref>) is attached to a piece of paper in which it is possible to read “No 62” and “Carrizal”. Additionally, there is a printed label saying “Chili. Coll.: Mr. Thos. King. Presented July 1900.”, that suggests the sample was sent to Edinburgh by Thomas King himself. The labels with the name of the locality and the collection number seem to have the same handwriting, which suggests they were written by the collector. Thomas (or Tomas) King is a well-known collaborator of R.A. Philippi, who sent him several samples of plants from the Carrizal valley in the Atacama Region and some of these samples were used to describe new species (<xref ref-type="bibr" rid="B22">Philippi 1892</xref>; e.g. <italic><tp:taxon-name><tp:taxon-name-part taxon-name-part-type="genus" reg="Leucocoryne">Leucocoryne</tp:taxon-name-part><tp:taxon-name-part taxon-name-part-type="species" reg="narcissoides">narcissoides</tp:taxon-name-part></tp:taxon-name></italic> Phil., <italic><tp:taxon-name><tp:taxon-name-part taxon-name-part-type="genus" reg="Alstroemeria">Alstroemeria</tp:taxon-name-part><tp:taxon-name-part taxon-name-part-type="species" reg="kingii">kingii</tp:taxon-name-part></tp:taxon-name></italic> Phil., <italic><tp:taxon-name><tp:taxon-name-part taxon-name-part-type="genus" reg="Valeriana">Valeriana</tp:taxon-name-part><tp:taxon-name-part taxon-name-part-type="species" reg="senecioides">senecioides</tp:taxon-name-part></tp:taxon-name></italic> Phil.). Apart from the description of this species, the name Georgius King has not appeared in other publications. Therefore, we assume that Philippi made a mistake when writing the name of the collector on the label of the holotype specimen of <italic><tp:taxon-name><tp:taxon-name-part taxon-name-part-type="genus" reg="Haplodiscus">Haplodiscus</tp:taxon-name-part><tp:taxon-name-part taxon-name-part-type="species" reg="kingii">kingii</tp:taxon-name-part></tp:taxon-name></italic> at SGO and in the species protologue.</p></tp:treatment-sec><tp:treatment-sec><!--Section generated to contain objects referenced in tp:taxon-treatment.--><fig id="F1" position="float" orientation="portrait"><object-id xmlns:xlink="http://www.w3.org/1999/xlink" content-type="doi" xlink:type="simple">10.3897/phytokeys.237.114461.figure1</object-id><object-id xmlns:xlink="http://www.w3.org/1999/xlink" content-type="arpha" xlink:type="simple">CF7AE15E-757B-581E-9D75-7126590B5443</object-id><label>Figure 1.</label><caption><p>Distribution of <italic><tp:taxon-name><tp:taxon-name-part taxon-name-part-type="genus" reg="Haplopappus">Haplopappus</tp:taxon-name-part></tp:taxon-name></italic> in central Chile <bold>A</bold><italic><tp:taxon-name><tp:taxon-name-part taxon-name-part-type="genus" reg="Haplopappus">H.</tp:taxon-name-part><tp:taxon-name-part taxon-name-part-type="species" reg="colliguayensis">colliguayensis</tp:taxon-name-part></tp:taxon-name></italic> (red dot), <italic><tp:taxon-name><tp:taxon-name-part taxon-name-part-type="genus" reg="Haplopappus">H.</tp:taxon-name-part><tp:taxon-name-part taxon-name-part-type="species" reg="undulatus">undulatus</tp:taxon-name-part></tp:taxon-name></italic> (blue dots) <bold>B</bold><italic><tp:taxon-name><tp:taxon-name-part taxon-name-part-type="genus" reg="Haplopappus">H.</tp:taxon-name-part><tp:taxon-name-part taxon-name-part-type="species" reg="teillieri">teillieri</tp:taxon-name-part></tp:taxon-name></italic> (red dots), <italic><tp:taxon-name><tp:taxon-name-part taxon-name-part-type="genus" reg="Haplopappus">H.</tp:taxon-name-part><tp:taxon-name-part taxon-name-part-type="species" reg="integerrimus">integerrimus</tp:taxon-name-part></tp:taxon-name></italic> (blue dots), <italic><tp:taxon-name><tp:taxon-name-part taxon-name-part-type="genus" reg="Haplopappus">H.</tp:taxon-name-part><tp:taxon-name-part taxon-name-part-type="species" reg="punctatus">punctatus</tp:taxon-name-part></tp:taxon-name></italic> (orange dots) <bold>C</bold><italic><tp:taxon-name><tp:taxon-name-part taxon-name-part-type="genus" reg="Haplopappus">H.</tp:taxon-name-part><tp:taxon-name-part taxon-name-part-type="species" reg="kingii">kingii</tp:taxon-name-part></tp:taxon-name></italic> (red dots), <italic><tp:taxon-name><tp:taxon-name-part taxon-name-part-type="genus" reg="Haplopappus">H.</tp:taxon-name-part><tp:taxon-name-part taxon-name-part-type="species" reg="parvifolius">parvifolius</tp:taxon-name-part></tp:taxon-name></italic> (green dots), <italic><tp:taxon-name><tp:taxon-name-part taxon-name-part-type="genus" reg="Haplopappus">H.</tp:taxon-name-part><tp:taxon-name-part taxon-name-part-type="species" reg="remyanus">remyanus</tp:taxon-name-part></tp:taxon-name></italic> (blue dots), <italic><tp:taxon-name><tp:taxon-name-part taxon-name-part-type="genus" reg="Haplopappus">H.</tp:taxon-name-part><tp:taxon-name-part taxon-name-part-type="species" reg="retinervius">retinervius</tp:taxon-name-part></tp:taxon-name></italic> (orange dots).</p></caption><graphic xmlns:xlink="http://www.w3.org/1999/xlink" xlink:href="phytokeys-237-201_article-114461__-g001.jpg" position="float" orientation="portrait" xlink:type="simple" id="oo_974153.jpg"><uri content-type="original_file" xlink:type="simple">https://binary.pensoft.net/fig/974153</uri></graphic></fig></tp:treatment-sec><ref-list><ref id="B16"><mixed-citation xmlns:xlink="http://www.w3.org/1999/xlink" xlink:type="simple"><person-group><name name-style="western"><surname>Klingenberg</surname><given-names>L</given-names></name></person-group> (<year>2007</year>) <article-title>Monographie der südamerikanischen Gattungen <italic><tp:taxon-name><tp:taxon-name-part taxon-name-part-type="genus">Haplopappus</tp:taxon-name-part></tp:taxon-name></italic> Cass. und <italic><tp:taxon-name><tp:taxon-name-part taxon-name-part-type="genus">Notopappus</tp:taxon-name-part></tp:taxon-name></italic> L. Klingenberg (<tp:taxon-name><tp:taxon-name-part taxon-name-part-type="family">Asteraceae</tp:taxon-name-part></tp:taxon-name> – <tp:taxon-name><tp:taxon-name-part taxon-name-part-type="tribe">Astereae</tp:taxon-name-part></tp:taxon-name>).</article-title><source>Bibliotheca Botanica</source><volume>157</volume>: <fpage>1</fpage>–<lpage>331</lpage>.</mixed-citation></ref><ref id="B15"><mixed-citation xmlns:xlink="http://www.w3.org/1999/xlink" xlink:type="simple">IUCN [International Union for Conservation of Nature] (<year>2022</year>) Guidelines for Using the IUCN Red List Categories and Criteria. Version 15.1. Prepared by the Standards and Petitions Committee. <ext-link xlink:href="https://www.iucnredlist.org/documents/RedListGuidelines.pdf" ext-link-type="uri" xlink:type="simple">https://www.iucnredlist.org/documents/RedListGuidelines.pdf</ext-link></mixed-citation></ref><ref id="B27"><mixed-citation xmlns:xlink="http://www.w3.org/1999/xlink" xlink:type="simple">SONAMI [Sociedad Nacional de Minería de Chile] (<year>2023</year>) Mapa minero de Chile. <ext-link xlink:href="https://www.sonami.cl/mapaminero/" ext-link-type="uri" xlink:type="simple">https://www.sonami.cl/mapaminero/</ext-link> [Accessed 20.08.2023]</mixed-citation></ref><ref id="B19"><mixed-citation xmlns:xlink="http://www.w3.org/1999/xlink" xlink:type="simple">MMA [Ministerio del Medio Ambiente Chile] (<year>2023b</year>) Base Digital del Clima. <ext-link xlink:href="http://basedigitaldelclima.mma.gob.cl/" ext-link-type="uri" xlink:type="simple">http://basedigitaldelclima.mma.gob.cl/</ext-link> [Accessed 29.06.2023]</mixed-citation></ref><ref id="B18"><mixed-citation xmlns:xlink="http://www.w3.org/1999/xlink" xlink:type="simple">MMA [Ministerio del Medio Ambiente Chile] (<year>2023a</year>) ARClim: Atlas de riesgos climáticos. <ext-link xlink:href="https://arclim.mma.gob.cl//" ext-link-type="uri" xlink:type="simple">https://arclim.mma.gob.cl//</ext-link> [Accessed 20.08.2023]</mixed-citation></ref><ref id="B24"><mixed-citation xmlns:xlink="http://www.w3.org/1999/xlink" xlink:type="simple"><person-group><name name-style="western"><surname>Reiche</surname><given-names>K</given-names></name></person-group> (<year>1902</year>) Flora de Chile (Vol. 3[6]). Imprenta Cervantes, 426 pp.</mixed-citation></ref><ref id="B14"><mixed-citation xmlns:xlink="http://www.w3.org/1999/xlink" xlink:type="simple"><person-group><name name-style="western"><surname>Hall</surname><given-names>HM</given-names></name></person-group> (<year>1928</year>) The Genus <italic><tp:taxon-name><tp:taxon-name-part taxon-name-part-type="genus">Haplopappus</tp:taxon-name-part></tp:taxon-name></italic>: A Phylogenetic Study in the <tp:taxon-name><tp:taxon-name-part taxon-name-part-type="family">Compositae</tp:taxon-name-part></tp:taxon-name>. Publications of the Carnegie Institution of Washington, 391 pp.</mixed-citation></ref><ref id="B25"><mixed-citation xmlns:xlink="http://www.w3.org/1999/xlink" xlink:type="simple"><person-group><name name-style="western"><surname>Rodríguez</surname><given-names>R</given-names></name><name name-style="western"><surname>Marticorena</surname><given-names>C</given-names></name><name name-style="western"><surname>Alarcón</surname><given-names>D</given-names></name><name name-style="western"><surname>Baeza</surname><given-names>C</given-names></name><name name-style="western"><surname>Cavieres</surname><given-names>L</given-names></name><name name-style="western"><surname>Finot</surname><given-names>VL</given-names></name><name name-style="western"><surname>Fuentes</surname><given-names>N</given-names></name><name name-style="western"><surname>Kiessling</surname><given-names>A</given-names></name><name name-style="western"><surname>Mihoc</surname><given-names>M</given-names></name><name name-style="western"><surname>Pauchard</surname><given-names>A</given-names></name><name name-style="western"><surname>Ruiz</surname><given-names>E</given-names></name><name name-style="western"><surname>Sanchez</surname><given-names>P</given-names></name><name name-style="western"><surname>Marticorena</surname><given-names>A</given-names></name></person-group> (<year>2018</year>) <article-title>Catálogo de las plantas vasculares de Chile. Gayana.</article-title><source>Botánica</source><volume>75</volume>(<issue>1</issue>): <fpage>1</fpage>–<lpage>430</lpage>. <ext-link xlink:href="10.4067/S0717-66432018000100001" ext-link-type="doi" xlink:type="simple">https://doi.org/10.4067/S0717-66432018000100001</ext-link></mixed-citation></ref><ref id="B23"><mixed-citation xmlns:xlink="http://www.w3.org/1999/xlink" xlink:type="simple"><person-group><name name-style="western"><surname>Philippi</surname><given-names>RA</given-names></name></person-group> (<year>1894</year>) <article-title>Plantas nuevas chilenas de las familias que corresponden al tomo III de la obra de Gay (continuación).</article-title><source>Anales de la Universidad de Chile</source><volume>87</volume>: <fpage>585</fpage>–<lpage>624</lpage>.</mixed-citation></ref><ref id="B22"><mixed-citation xmlns:xlink="http://www.w3.org/1999/xlink" xlink:type="simple"><person-group><name name-style="western"><surname>Philippi</surname><given-names>RA</given-names></name></person-group> (<year>1892</year>) <article-title>Plantas nuevas chilenas de las familias Crucíferas, Bixáceas, Violáceas, Poligáleas.</article-title><source>Anales de la Universidad de Chile</source><volume>81</volume>: <fpage>65</fpage>–<lpage>86</lpage>. <ext-link xlink:href="10.5962/bhl.title.8592" ext-link-type="doi" xlink:type="simple">https://doi.org/10.5962/bhl.title.8592</ext-link></mixed-citation></ref></ref-list></tp:taxon-treatment>
